# Supplementary material for: Glycaemia Fluctuations Improvement in Old-Age Prediabetic Subjects Consuming a Quinoa-Based Diet: A Pilot Study
Source: Nutrients. 2022 Jun 1;14(11):2331. doi: 10.3390/nu14112331 (PMC9183167; doi:10.3390/nu14112331)
Supplement: Supplementary file 1 [file nutrients-14-02331-s001.zip]

Archive with 1 entries (1 files):
- nutrients-1665221-supplementary.pdf
